# Supplementary material for: Natural Bioactive Peptides from Tree Peony Flowers: Multifunctional Effects on Skin Antioxidation, Wrinkle Reduction, Moisturization, and Melanin Inhibition
Source: Antioxidants (Basel). 2026 Mar 11;15(3):350. doi: 10.3390/antiox15030350 (PMC13023428; doi:10.3390/antiox15030350)
Supplement: Supplementary file 1 [file antioxidants-15-00350-s001.zip]

Archive with 1 entries (1 files):
- antioxidants-4196462-supplementary.pdf
